# Supplementary material for: ﻿Three new species of Candolleomyces (Agaricomycetes, Agaricales, Psathyrellaceae) from the Yanshan Mountains in China
Source: MycoKeys. 2022 Apr 13;88:109–21. doi: 10.3897/mycokeys.88.81437 (PMC9021153; doi:10.3897/mycokeys.88.81437)
Supplement: XML Treatment for Candolleomyces yanshanensis [file mycokeys.88.81437-treatment1.xml]

<!DOCTYPE tp:taxon-treatment
  PUBLIC "-//TaxonX//DTD Taxonomic Treatment Publishing DTD v0 20100105//EN" "tax-treatment-NSO.dtd">
<tp:taxon-treatment xmlns:tp="http://www.plazi.org/taxpub"><tp:treatment-meta><kwd-group><label>Taxon classification</label><kwd>
                <named-content content-type="kingdom">Fungi</named-content>
              </kwd><kwd>
                <named-content content-type="order">Agaricales</named-content>
              </kwd><kwd>
                <named-content content-type="family">Psathyrellaceae</named-content>
              </kwd></kwd-group><mixed-citation publication-type="journal"><person-group><name><surname>Zhou</surname><given-names>Hao</given-names></name><name><surname>Cheng</surname><given-names>GuiQiang</given-names></name><name><surname>Sun</surname><given-names>XiMei</given-names></name><name><surname>Cheng</surname><given-names>RuiYi</given-names></name><name><surname>Zhang</surname><given-names>HongLiang</given-names></name><name><surname>Dong</surname><given-names>YanMin</given-names></name><name><surname>Hou</surname><given-names>ChengLin</given-names></name></person-group><article-title>﻿Three new species of <italic><tp:taxon-name><tp:taxon-name-part taxon-name-part-type="genus" reg="Candolleomyces">Candolleomyces</tp:taxon-name-part></tp:taxon-name></italic> (<tp:taxon-name><tp:taxon-name-part taxon-name-part-type="genus" reg="Agaricomycetes">Agaricomycetes</tp:taxon-name-part></tp:taxon-name>, <tp:taxon-name><tp:taxon-name-part taxon-name-part-type="genus" reg="Agaricales">Agaricales</tp:taxon-name-part></tp:taxon-name>, <tp:taxon-name><tp:taxon-name-part taxon-name-part-type="genus" reg="Psathyrellaceae">Psathyrellaceae</tp:taxon-name-part></tp:taxon-name>) from the Yanshan Mountains in China</article-title><source>MycoKeys</source><day>13</day><month>04</month><year>2022</year><volume>88</volume><fpage>109</fpage><lpage>121</lpage><pub-id pub-id-type="doi">10.3897/mycokeys.88.81437</pub-id></mixed-citation></tp:treatment-meta><tp:nomenclature><label>﻿</label><tp:taxon-name>
              <object-id xmlns:xlink="http://www.w3.org/1999/xlink" content-type="arpha" xlink:type="simple">1174C24D-B074-5E91-AE43-A6FB466ABD62</object-id>
              <tp:taxon-name-part taxon-name-part-type="genus" reg="Candolleomyces">Candolleomyces</tp:taxon-name-part>
              <tp:taxon-name-part taxon-name-part-type="species" reg="yanshanensis">yanshanensis</tp:taxon-name-part>
              <object-id xmlns:xlink="http://www.w3.org/1999/xlink" content-type="mycobank" xlink:type="simple"> 843464</object-id>
            </tp:taxon-name><tp:taxon-authority>C. L. Hou &amp; H. Zhou</tp:taxon-authority><tp:taxon-status xmlns:xlink="http://www.w3.org/1999/xlink" xlink:type="simple">sp. nov.</tp:taxon-status><xref ref-type="fig" rid="F2">Fig. 2</xref></tp:nomenclature><tp:treatment-sec sec-type="etymology" id="SECID0E11AG"><title>Etymology.</title><p><italic>yanshanensis</italic> referred to the locality where the type specimen was collected.</p></tp:treatment-sec><tp:treatment-sec sec-type="material" id="SECID0EC2AG"><title>Type.</title><p>China, Beijing, Changping District, Beitaizi Village, <named-content xmlns:xlink="http://www.w3.org/1999/xlink" content-type="dwc:verbatimCoordinates" xlink:type="simple"><named-content content-type="geo-json" specific-use="{&#34;type&#34;:&#34;Point&#34;,&#34;coordinates&#34;:[116.420300,40.272906]}" id="NCID0EL2AG" xlink:type="simple">40.272906°N, 116.4203°E</named-content></named-content>, alt. 149 m, 14 Aug 2019, coll. X.Y. Shen, H Zhou and R.T. Zhang, <named-content xmlns:xlink="http://www.w3.org/1999/xlink" content-type="dwc:institutional_code" xlink:title="Herbarium of the College of Life Science, Capital Normal University" xlink:href="http://grbio.org/institution/capital-normal-university" xlink:type="simple">BJTC</named-content> Z110.</p><fig id="F2" position="float" orientation="portrait"><object-id xmlns:xlink="http://www.w3.org/1999/xlink" content-type="doi" xlink:type="simple">10.3897/mycokeys.88.81437.figure2</object-id><object-id xmlns:xlink="http://www.w3.org/1999/xlink" content-type="arpha" xlink:type="simple">224B8A74-463E-5F9E-8613-ECFE0FC8F736</object-id><label>Figure 2.</label><caption><p>Basidiomata and microscopic features of <italic><tp:taxon-name><tp:taxon-name-part taxon-name-part-type="genus" reg="Candolleomyces">Candolleomyces</tp:taxon-name-part><tp:taxon-name-part taxon-name-part-type="species" reg="yanshanensis">yanshanensis</tp:taxon-name-part></tp:taxon-name></italic> (<named-content xmlns:xlink="http://www.w3.org/1999/xlink" content-type="dwc:institutional_code" xlink:title="Herbarium of the College of Life Science, Capital Normal University" xlink:href="http://grbio.org/institution/capital-normal-university" xlink:type="simple">BJTC</named-content> Z110) <bold>A, B</bold> basidiomata <bold>C</bold> basidia <bold>D</bold> pileipellis <bold>E</bold> basidiospores <bold>F</bold> cheilocystidia. Scale bars: 20 mm (<bold>A, B</bold>); 10 μm (<bold>C</bold>); 20 μm (<bold>D</bold>); 5 μm (<bold>E</bold>); 20 μm (<bold>F</bold>).</p></caption><graphic xmlns:xlink="http://www.w3.org/1999/xlink" xlink:href="mycokeys-88-109-g002.jpg" position="float" orientation="portrait" xlink:type="simple" id="oo_671739.jpg"><uri content-type="original_file" xlink:type="simple">https://binary.pensoft.net/fig/671739</uri></graphic></fig></tp:treatment-sec><tp:treatment-sec sec-type="diagnosis" id="SECID0EE4AG"><title>Diagnosis.</title><p><italic><tp:taxon-name><tp:taxon-name-part taxon-name-part-type="genus" reg="Candolleomyces">Candolleomyces</tp:taxon-name-part><tp:taxon-name-part taxon-name-part-type="species" reg="yanshanensis">yanshanensis</tp:taxon-name-part></tp:taxon-name></italic>, pileus 20–60 mm, flabellate, flattening with age, hygrophanous. Basidiospores 5.8–8.2 × 3.3–5.4 μm, often with germ pore. Subglobose cell, irregular oval, (18) 20–27μm broad.</p></tp:treatment-sec><tp:treatment-sec sec-type="description" id="SECID0EV4AG"><title>Description.</title><p>Pileus 20–60 mm, flabellate, flattening with age, hygrophanous, slightly dirty white (#e3dac9) to pale brown (#deb887). Veil white (#ffffff), fibrils in young, evanescent. Context 1.0–2.0 mm broad at centre, same colour as pileus. Lamellae sparsely to moderately, adnate, slightly dirty white (#e3dac9) to champagne (#fad6a5), edge white (#ffffff) as spores mature. Stipes 50–130 × 3–6 mm, smooth, fibrils on the base, cornsilk (#f0ead6) to white (#ffffff).</p><p>Basidiospores 5.8–8.2 × 3.3–5.4 μm, Q = 1.4–2.0, ellipsoid to long ellipsoid, ovoid to ellipsoid, partly triangular at base, dark brown (#b8860b) to brown (#b06500) in water, smooth, abundant, multi-guttules, often with germ pore. Basidia 17–31 × 5.8–7.5 μm, short clavate, hyaline, 4-spored. Cheilocystidia 22–35 (40) × 8–11 (15) μm, irregular utriform or claviform, apex obtuse or broadly obtuse or often subcapitate, rarely with deposits. Pileipellis consists of 2–3 cells deep layer of irregular subglobose cell, irregular oval, (18) 20–27μm broad.</p></tp:treatment-sec><tp:treatment-sec sec-type="Habit and habitat" id="SECID0E24AG"><title>Habit and habitat</title><p>. Clumped on the ground with rich humus in broad-leaved forests or broad-leaved shrubs.</p></tp:treatment-sec><tp:treatment-sec sec-type="Additional specimen examined" id="SECID0EA5AG"><title>Additional specimen examined.</title><p>China, Beijing, Changping District, Tailing, <named-content xmlns:xlink="http://www.w3.org/1999/xlink" content-type="dwc:verbatimCoordinates" xlink:type="simple"><named-content content-type="geo-json" specific-use="{&#34;type&#34;:&#34;Point&#34;,&#34;coordinates&#34;:[116.219160,40.327397]}" id="NCID0EJ5AG" xlink:type="simple">40.327397°N, 116.21916°E</named-content></named-content>, alt. 172 m, 17 Aug 2020, coll. X.Y. Shen, H Zhou and X.B. Huang, <named-content xmlns:xlink="http://www.w3.org/1999/xlink" content-type="dwc:institutional_code" xlink:title="Herbarium of the College of Life Science, Capital Normal University" xlink:href="http://grbio.org/institution/capital-normal-university" xlink:type="simple">BJTC</named-content> Z783.</p></tp:treatment-sec></tp:taxon-treatment>
