# Supplementary material for: ﻿Three new species of Candolleomyces (Agaricomycetes, Agaricales, Psathyrellaceae) from the Yanshan Mountains in China
Source: MycoKeys. 2022 Apr 13;88:109–21. doi: 10.3897/mycokeys.88.81437 (PMC9021153; doi:10.3897/mycokeys.88.81437)
Supplement: XML Treatment for Candolleomyces subcandolleanus [file mycokeys.88.81437-treatment2.xml]

<!DOCTYPE tp:taxon-treatment
  PUBLIC "-//TaxonX//DTD Taxonomic Treatment Publishing DTD v0 20100105//EN" "tax-treatment-NSO.dtd">
<tp:taxon-treatment xmlns:tp="http://www.plazi.org/taxpub"><tp:treatment-meta><kwd-group><label>Taxon classification</label><kwd>
                <named-content content-type="kingdom">Fungi</named-content>
              </kwd><kwd>
                <named-content content-type="order">Agaricales</named-content>
              </kwd><kwd>
                <named-content content-type="family">Psathyrellaceae</named-content>
              </kwd></kwd-group><mixed-citation publication-type="journal"><person-group><name><surname>Zhou</surname><given-names>Hao</given-names></name><name><surname>Cheng</surname><given-names>GuiQiang</given-names></name><name><surname>Sun</surname><given-names>XiMei</given-names></name><name><surname>Cheng</surname><given-names>RuiYi</given-names></name><name><surname>Zhang</surname><given-names>HongLiang</given-names></name><name><surname>Dong</surname><given-names>YanMin</given-names></name><name><surname>Hou</surname><given-names>ChengLin</given-names></name></person-group><article-title>﻿Three new species of <italic><tp:taxon-name><tp:taxon-name-part taxon-name-part-type="genus" reg="Candolleomyces">Candolleomyces</tp:taxon-name-part></tp:taxon-name></italic> (<tp:taxon-name><tp:taxon-name-part taxon-name-part-type="genus" reg="Agaricomycetes">Agaricomycetes</tp:taxon-name-part></tp:taxon-name>, <tp:taxon-name><tp:taxon-name-part taxon-name-part-type="genus" reg="Agaricales">Agaricales</tp:taxon-name-part></tp:taxon-name>, <tp:taxon-name><tp:taxon-name-part taxon-name-part-type="genus" reg="Psathyrellaceae">Psathyrellaceae</tp:taxon-name-part></tp:taxon-name>) from the Yanshan Mountains in China</article-title><source>MycoKeys</source><day>13</day><month>04</month><year>2022</year><volume>88</volume><fpage>109</fpage><lpage>121</lpage><pub-id pub-id-type="doi">10.3897/mycokeys.88.81437</pub-id></mixed-citation></tp:treatment-meta><tp:nomenclature><label>﻿</label><tp:taxon-name>
              <object-id xmlns:xlink="http://www.w3.org/1999/xlink" content-type="arpha" xlink:type="simple">DEB32C82-897C-5985-96E9-A8C8960566D7</object-id>
              <tp:taxon-name-part taxon-name-part-type="genus" reg="Candolleomyces">Candolleomyces</tp:taxon-name-part>
              <tp:taxon-name-part taxon-name-part-type="species" reg="subcandolleanus">subcandolleanus</tp:taxon-name-part>
              <object-id xmlns:xlink="http://www.w3.org/1999/xlink" content-type="mycobank" xlink:type="simple"> 843466</object-id>
            </tp:taxon-name><tp:taxon-authority>C. L. Hou &amp; H. Zhou</tp:taxon-authority><tp:taxon-status xmlns:xlink="http://www.w3.org/1999/xlink" xlink:type="simple">sp. nov.</tp:taxon-status><xref ref-type="fig" rid="F3">Fig. 3</xref></tp:nomenclature><tp:treatment-sec sec-type="etymology" id="SECID0EAABG"><title>Etymology.</title><p><italic>subcandolleanus</italic> referred to its morphological similarity to <italic><tp:taxon-name><tp:taxon-name-part taxon-name-part-type="genus" reg="Candolleomyces">Candolleomyces</tp:taxon-name-part><tp:taxon-name-part taxon-name-part-type="species" reg="candolleanus">candolleanus</tp:taxon-name-part></tp:taxon-name></italic> (Fr.) D. Wächt. &amp; A. Melzer.</p><fig id="F3" position="float" orientation="portrait"><object-id xmlns:xlink="http://www.w3.org/1999/xlink" content-type="doi" xlink:type="simple">10.3897/mycokeys.88.81437.figure3</object-id><object-id xmlns:xlink="http://www.w3.org/1999/xlink" content-type="arpha" xlink:type="simple">F1F4BBDA-2D78-5B22-AC55-E1F34F05B5CC</object-id><label>Figure 3.</label><caption><p>Basidiomata and microscopic features of <italic><tp:taxon-name><tp:taxon-name-part taxon-name-part-type="genus" reg="Candolleomyces">Candolleomyces</tp:taxon-name-part><tp:taxon-name-part taxon-name-part-type="species" reg="subcandolleanus">subcandolleanus</tp:taxon-name-part></tp:taxon-name></italic>. (<named-content xmlns:xlink="http://www.w3.org/1999/xlink" content-type="dwc:institutional_code" xlink:title="Herbarium of the College of Life Science, Capital Normal University" xlink:href="http://grbio.org/institution/capital-normal-university" xlink:type="simple">BJTC</named-content> Z239) <bold>A, B</bold> basidiomata <bold>C</bold> basidia <bold>D</bold> pileipellis <bold>E</bold> basidiospores <bold>F</bold> cheilocystidia. Scale bars: 10 mm (<bold>A, B</bold>); 10 μm (<bold>C</bold>); 20 μm (<bold>D</bold>); 5 μm (<bold>E</bold>); 20 μm (<bold>F</bold>).</p></caption><graphic xmlns:xlink="http://www.w3.org/1999/xlink" xlink:href="mycokeys-88-109-g003.jpg" position="float" orientation="portrait" xlink:type="simple" id="oo_671740.jpg"><uri content-type="original_file" xlink:type="simple">https://binary.pensoft.net/fig/671740</uri></graphic></fig></tp:treatment-sec><tp:treatment-sec sec-type="material" id="SECID0EDCBG"><title>Type.</title><p>China, Tianjin, Jizhou District, Sanjiebei, 40.227984°N, 117.43354°E, alt. 235 m, 17 Aug 2019, coll. X.Y. Shen, H. Zhou and R.T. Zhang, <named-content xmlns:xlink="http://www.w3.org/1999/xlink" content-type="dwc:institutional_code" xlink:title="Herbarium of the College of Life Science, Capital Normal University" xlink:href="http://grbio.org/institution/capital-normal-university" xlink:type="simple">BJTC</named-content> Z239.</p></tp:treatment-sec><tp:treatment-sec sec-type="diagnosis" id="SECID0ENCBG"><title>Diagnosis.</title><p><italic><tp:taxon-name><tp:taxon-name-part taxon-name-part-type="genus" reg="Candolleomyces">Candolleomyces</tp:taxon-name-part><tp:taxon-name-part taxon-name-part-type="species" reg="subcandolleanus">subcandolleanus</tp:taxon-name-part></tp:taxon-name></italic>, pileus 5–20 mm. Basidiospores 5.5–6.7 × 3.2–4.5 μm, germ pore absent. Cheilocystidia 21–28 (30) × 8–12 (15) μm. Subglobose cell, irregular oval or long oval, (13) 16–25 μm broad.</p></tp:treatment-sec><tp:treatment-sec sec-type="description" id="SECID0E5CBG"><title>Description.</title><p>Pileus 5–20 mm, campanulate to conical, smooth, fibrils in young, evanescent, brown (#b06500) to golden brown (#996515). Veil white (#ffffff), fibrils in young, evanescent. Context 0.2–0.5 mm broad at centre, same colour as pileus. Lamellae moderately to normally, adnate, slightly dirty white (#e3dac9) to white (#ffffff), edge white (#ffffff) as spores mature. Stipes 20–60 × 1–3 mm, smooth, fibrils on the base, cornsilk (#f0ead6) to white (#ffffff).</p><p>Basidiospores 5.5–6.7 × 3.2–4.5 μm, Q = 1.4–2.0, ellipsoid to ovoid, pale cream (#fffff0) to pale lemon (#fffacd) in water, smooth, multi-guttules, germ pore absent. Basidia 18–27 × 5–10 μm, short clavate, hyaline, 4-spored. Cheilocystidia 21–28 (30) × 8–12 (15) μm, utriform or claviform, apex obtuse or broadly obtuse or often subcapitate, rarely with deposits. Trama of gills irregular. Pileipellis consists of irregular subglobose cell, irregular oval or long oval, (13) 16–25 μm broad.</p></tp:treatment-sec><tp:treatment-sec sec-type="Habit and habitat" id="SECID0EEDBG"><title>Habit and habitat.</title><p>Clumped on the ground with rich humus in broad-leaved forests or broad-leaved shrubs.</p></tp:treatment-sec><tp:treatment-sec sec-type="Additional specimen examined" id="SECID0EJDBG"><title>Additional specimen examined.</title><p>China, Tianjin, Jizhou District, Huangyaguan Great Wall, <named-content xmlns:xlink="http://www.w3.org/1999/xlink" content-type="dwc:verbatimCoordinates" xlink:type="simple"><named-content content-type="geo-json" specific-use="{&#34;type&#34;:&#34;Point&#34;,&#34;coordinates&#34;:[117.440470,40.245615]}" id="NCID0ESDBG" xlink:type="simple">40.245615°N, 117.44047°E</named-content></named-content>, alt. 235 m, 17 Aug 2019, coll. X.Y. Shen, H. Zhou and R.T. Zhang, <named-content xmlns:xlink="http://www.w3.org/1999/xlink" content-type="dwc:institutional_code" xlink:title="Herbarium of the College of Life Science, Capital Normal University" xlink:href="http://grbio.org/institution/capital-normal-university" xlink:type="simple">BJTC</named-content> Z232.</p></tp:treatment-sec></tp:taxon-treatment>
