# Supplementary material for: ﻿Three new species of Candolleomyces (Agaricomycetes, Agaricales, Psathyrellaceae) from the Yanshan Mountains in China
Source: MycoKeys. 2022 Apr 13;88:109–21. doi: 10.3897/mycokeys.88.81437 (PMC9021153; doi:10.3897/mycokeys.88.81437)
Supplement: XML Treatment for Candolleomyces incanus [file mycokeys.88.81437-treatment3.xml]

<!DOCTYPE tp:taxon-treatment
  PUBLIC "-//TaxonX//DTD Taxonomic Treatment Publishing DTD v0 20100105//EN" "tax-treatment-NSO.dtd">
<tp:taxon-treatment xmlns:tp="http://www.plazi.org/taxpub"><tp:treatment-meta><kwd-group><label>Taxon classification</label><kwd>
                <named-content content-type="kingdom">Fungi</named-content>
              </kwd><kwd>
                <named-content content-type="order">Agaricales</named-content>
              </kwd><kwd>
                <named-content content-type="family">Psathyrellaceae</named-content>
              </kwd></kwd-group><mixed-citation publication-type="journal"><person-group><name><surname>Zhou</surname><given-names>Hao</given-names></name><name><surname>Cheng</surname><given-names>GuiQiang</given-names></name><name><surname>Sun</surname><given-names>XiMei</given-names></name><name><surname>Cheng</surname><given-names>RuiYi</given-names></name><name><surname>Zhang</surname><given-names>HongLiang</given-names></name><name><surname>Dong</surname><given-names>YanMin</given-names></name><name><surname>Hou</surname><given-names>ChengLin</given-names></name></person-group><article-title>﻿Three new species of <italic><tp:taxon-name><tp:taxon-name-part taxon-name-part-type="genus" reg="Candolleomyces">Candolleomyces</tp:taxon-name-part></tp:taxon-name></italic> (<tp:taxon-name><tp:taxon-name-part taxon-name-part-type="genus" reg="Agaricomycetes">Agaricomycetes</tp:taxon-name-part></tp:taxon-name>, <tp:taxon-name><tp:taxon-name-part taxon-name-part-type="genus" reg="Agaricales">Agaricales</tp:taxon-name-part></tp:taxon-name>, <tp:taxon-name><tp:taxon-name-part taxon-name-part-type="genus" reg="Psathyrellaceae">Psathyrellaceae</tp:taxon-name-part></tp:taxon-name>) from the Yanshan Mountains in China</article-title><source>MycoKeys</source><day>13</day><month>04</month><year>2022</year><volume>88</volume><fpage>109</fpage><lpage>121</lpage><pub-id pub-id-type="doi">10.3897/mycokeys.88.81437</pub-id></mixed-citation></tp:treatment-meta><tp:nomenclature><label>﻿</label><tp:taxon-name>
              <object-id xmlns:xlink="http://www.w3.org/1999/xlink" content-type="arpha" xlink:type="simple">17C7B0AF-0403-5D3A-B527-B7EC229C51B5</object-id>
              <tp:taxon-name-part taxon-name-part-type="genus" reg="Candolleomyces">Candolleomyces</tp:taxon-name-part>
              <tp:taxon-name-part taxon-name-part-type="species" reg="incanus">incanus</tp:taxon-name-part>
              <object-id xmlns:xlink="http://www.w3.org/1999/xlink" content-type="mycobank" xlink:type="simple"> 843465</object-id>
            </tp:taxon-name><tp:taxon-authority>C. L. Hou &amp; H. Zhou</tp:taxon-authority><tp:taxon-status xmlns:xlink="http://www.w3.org/1999/xlink" xlink:type="simple">sp. nov.</tp:taxon-status><xref ref-type="fig" rid="F4">Fig. 4</xref></tp:nomenclature><tp:treatment-sec sec-type="etymology" id="SECID0EJFBG"><title>Etymology.</title><p><italic>incanus</italic> referred to the basidiomata appears incanus.</p></tp:treatment-sec><tp:treatment-sec sec-type="material" id="SECID0ERFBG"><title>Type.</title><p>China, Beijing, Changping District, Sidaohe Village, <named-content xmlns:xlink="http://www.w3.org/1999/xlink" content-type="dwc:verbatimCoordinates" xlink:type="simple"><named-content content-type="geo-json" specific-use="{&#34;type&#34;:&#34;Point&#34;,&#34;coordinates&#34;:[116.440600,40.246374]}" id="NCID0E1FBG" xlink:type="simple">40.246374°N, 116.4406°E</named-content></named-content>, alt. 114 m, 16 Aug 2020, coll. X.Y. Shen, H Zhou and X.B. Huang, <named-content xmlns:xlink="http://www.w3.org/1999/xlink" content-type="dwc:institutional_code" xlink:title="Herbarium of the College of Life Science, Capital Normal University" xlink:href="http://grbio.org/institution/capital-normal-university" xlink:type="simple">BJTC</named-content> Z777.</p><fig id="F4" position="float" orientation="portrait"><object-id xmlns:xlink="http://www.w3.org/1999/xlink" content-type="doi" xlink:type="simple">10.3897/mycokeys.88.81437.figure4</object-id><object-id xmlns:xlink="http://www.w3.org/1999/xlink" content-type="arpha" xlink:type="simple">546E25EC-FD6B-57D5-93ED-BF566F8B7A30</object-id><label>Figure 4.</label><caption><p>Basidiomata and microscopic features of <italic><tp:taxon-name><tp:taxon-name-part taxon-name-part-type="genus" reg="Candolleomyces">Candolleomyces</tp:taxon-name-part><tp:taxon-name-part taxon-name-part-type="species" reg="incanus">incanus</tp:taxon-name-part></tp:taxon-name></italic> (<named-content xmlns:xlink="http://www.w3.org/1999/xlink" content-type="dwc:institutional_code" xlink:title="Herbarium of the College of Life Science, Capital Normal University" xlink:href="http://grbio.org/institution/capital-normal-university" xlink:type="simple">BJTC</named-content> Z777) <bold>A, B</bold> basidiomata <bold>C</bold> basidia <bold>D</bold> pileipellis <bold>E</bold> cheilocystidia <bold>F</bold> basidiospores. Scale bars: 20 mm (<bold>A, B</bold>); 10 μm (<bold>C</bold>); 20 μm (<bold>D, E, F</bold>).</p></caption><graphic xmlns:xlink="http://www.w3.org/1999/xlink" xlink:href="mycokeys-88-109-g004.jpg" position="float" orientation="portrait" xlink:type="simple" id="oo_671741.jpg"><uri content-type="original_file" xlink:type="simple">https://binary.pensoft.net/fig/671741</uri></graphic></fig></tp:treatment-sec><tp:treatment-sec sec-type="diagnosis" id="SECID0EPHBG"><title>Diagnosis.</title><p><italic><tp:taxon-name><tp:taxon-name-part taxon-name-part-type="genus" reg="Candolleomyces">Candolleomyces</tp:taxon-name-part><tp:taxon-name-part taxon-name-part-type="species" reg="incanus">incanus</tp:taxon-name-part></tp:taxon-name></italic>, pileus 5–25 mm, hemispherical to conical. Basidiospores 6.0–7.0 × 3.2–4.5 μm. Stipe 40–70×4–6 mm, smooth, germ pore absent. Subglobose cell, irregular oval or long oval, (22) 25–32 μm broad.</p></tp:treatment-sec><tp:treatment-sec sec-type="description" id="SECID0EAIBG"><title>Description.</title><p>Pileus 5–25 mm, hemispherical to conical, hygrophanous, <tp:taxon-name><tp:taxon-name-part taxon-name-part-type="genus" reg="Candolleomyces"/><tp:taxon-name-part taxon-name-part-type="species" reg="incanus">incanus</tp:taxon-name-part></tp:taxon-name> (#f2f3f4) to nude (#fdf5e6). Veil white (#ffffff), fibrils in young, evanescent. Context 0.5–1.0 mm broad at centre, same colour as pileus. Lamellae moderately to normally, adnate, off-white (#f2f3f4) to white (#ffffff), edge white (#ffffff) as spores mature. Stipes 40–70 × 4–6 mm, smooth, hygrophanous, cornsilk (#f0ead6) to white (#ffffff).</p><p>Basidiospores 6.0–7.0 × 3.2–4.5 μm, Q = 1.4–1.9, ellipsoid, floral white (#fffaf0) to dark yellow (#eedc82) in water, smooth, abundant, multi-guttules, germ pore absent. Basidia 15–20 × 5–8 μm, short clavate, hyaline, 4-spored. Cheilocystidia 17–27 (31) × 7–11 (13) μm, utriform, apex obtuse or broadly obtuse or often subcapitate, rarely with deposits. Trama of gills irregular. Pileipellis consisted of irregular subglobose cell, irregular oval or long oval, (22) 25–32 μm broad.</p></tp:treatment-sec><tp:treatment-sec sec-type="Habit and habitat" id="SECID0EQIBG"><title>Habit and habitat.</title><p>Clumped on the ground with rich humus in deciduous broad-leaved or deciduous coniferous forests.</p></tp:treatment-sec><tp:treatment-sec sec-type="Additional specimen examined" id="SECID0EVIBG"><title>Additional specimen examined.</title><p>China, Beijing, Yanqing District, Yudu Mountain, <named-content xmlns:xlink="http://www.w3.org/1999/xlink" content-type="dwc:verbatimCoordinates" xlink:type="simple"><named-content content-type="geo-json" specific-use="{&#34;type&#34;:&#34;Point&#34;,&#34;coordinates&#34;:[115.893984,40.543990]}" id="NCID0E5IBG" xlink:type="simple">40.54399°N, 115.893984°E</named-content></named-content>, alt. 860 m, 12 Sep 2018, coll. C.L. Hou, H Zhou and J.Q. Li, <named-content xmlns:xlink="http://www.w3.org/1999/xlink" content-type="dwc:institutional_code" xlink:title="Herbarium of the College of Life Science, Capital Normal University" xlink:href="http://grbio.org/institution/capital-normal-university" xlink:type="simple">BJTC</named-content> 646.</p></tp:treatment-sec></tp:taxon-treatment>
